# Supplementary material for: Eye-tracking data and mathematical tasks with focus on mathematical reasoning
Source: Data Brief. 2019 Jul 4;25:104216. doi: 10.1016/j.dib.2019.104216 (PMC6656992; doi:10.1016/j.dib.2019.104216)
Supplement: Multimedia component 1 [file mmc1.xlsx]

## Sheet: Dataset
id	cond	tot_ms	ill_ms	desc_ms	form_ms	ex_ms	quest_ms	out_ms	tot_fix	ill_fix	desc_fix	form_fix	ex_fix	quest_fix	out_fix	ill_ms_perc	desc_ms_perc	form_ms_perc	ex_ms_perc	quest_ms_perc	out_ms_perc	Zravens	Zospan	CPI	P_score	T_score	Cluster
663	0	25070.4	1308.94	1771.06	9693.3	4738.27	6949.48	609.303	129.909	5.258	8.712	48.227	26.712	37.712	3.288	0.0522106	0.0706436	0.386644	0.188999	0.277199	0.0243037	-0.495214	-1.28605	-0.890632	0.606061	0.0333333	1
658	0	23204.2	379.515	708	12483.9	4292.61	4077.21	1262.97	98.121	1.727	3.485	50.303	20.091	16	6.515	0.0163555	0.0305117	0.538001	0.184993	0.17571	0.0544285	-2.5586	-0.281324	-1.41996	0.909091	0.566667	1
241	0	16653.2	222.727	749.273	4907.27	6695.94	3872.12	205.818	44.788	0.818	3.545	12.758	17.727	9.485	0.455	0.0133745	0.0449928	0.294675	0.402082	0.232516	0.0123591	0.192583	1.02482	0.608702	0.939394	0.566667	2
610	0	30070.6	584.061	2108.55	4852.79	11651.2	9783.82	1090.18	89.273	2.303	8.333	19.848	33.576	23	2.212	0.019423	0.0701198	0.16138	0.387462	0.325362	0.0362541	0.536481	0.120567	0.328524	0.878788	0.166667	2
283	0	26788.2	65.2727	757.152	16282.3	3490.12	5853.94	339.394	92.121	0.303	3.818	47.606	14.333	24.364	1.697	0.00243662	0.0282644	0.607817	0.130286	0.218527	0.0126695	0.192583	0.22104	0.206812	0.878788	0.0666667	1
591	0	18674.8	759.576	654.303	2937.58	9031.39	4990.48	301.515	73.758	2.879	3.485	13.182	33.333	19.485	1.394	0.0406737	0.0350366	0.157301	0.483613	0.26723	0.0161455	0.192583	1.02482	0.608702	0.878788	0.3	2
381	0	18082.5	688.909	895.818	6822.24	4063.21	5039.82	572.545	64.788	2.273	4	25.121	14.909	16.515	1.97	0.038098	0.0495405	0.377283	0.224704	0.278712	0.0316629	0.192583	-0.683214	-0.245316	0.878788	0.133333	1
247	0	14981.3	211.818	1173.15	3440.48	7831.52	2200.12	124.182	62.485	0.818	6.545	16.394	28.515	9.606	0.606	0.0141389	0.0783079	0.229652	0.522754	0.146858	0.00828914	0.192583	0.823876	0.50823	0.878788	0.333333	2
282	0	12444.2	117.818	283.273	1872.55	4686.06	4955.64	528.848	48.394	0.576	1.455	9.212	18.485	16.455	2.212	0.00946773	0.0227635	0.150476	0.376566	0.398229	0.0424977	-0.151315	0.924349	0.386517	0.878788	0.366667	2
348	0	12331.2	122.788	765.455	2345.09	5918.48	2721.64	457.758	45.182	0.576	3.515	10.03	20.333	9.576	1.152	0.00995749	0.0620746	0.190175	0.47996	0.220711	0.0371219	-0.495214	-0.683214	-0.589214	0.878788	0.0333333	2
734	0	13877.5	354.303	1269.27	8060.12	1567.15	2368.18	258.424	61.273	1.424	6.818	32.424	7.515	12.121	0.97	0.0255308	0.0914629	0.580807	0.112928	0.17065	0.0186219	1.22428	-0.0803782	0.57195	0.969697	0.6	1
770	0	12644.1	204.909	439.394	3400.85	5990.55	2327.82	280.545	48.606	0.909	1.818	14.121	21.818	8.848	1.091	0.016206	0.034751	0.268968	0.473783	0.184104	0.0221879	1.22428	-0.0803782	0.57195	0.909091	0.2	2
249	0	11683	164.182	629.333	6759.58	1233.33	2558.79	337.758	47.061	0.727	3.394	24.242	6.697	11.091	0.909	0.0140531	0.0538676	0.578584	0.105567	0.219019	0.0289103	-1.18301	0.0200945	-0.581458	0.909091	0.0666667	1
834	0	16232.2	764.121	1158.55	6806.67	2831.33	4031.88	639.697	62.697	3.485	6.121	24.788	12.667	12.364	3.273	0.0470743	0.0713731	0.41933	0.174427	0.248387	0.039409	0.536481	0.0200945	0.278288	0.909091	0.566667	1
794	0	20733.5	689.455	509.212	4182.24	9734	5040.3	578.303	80.667	2.03	2.545	19.03	34.939	19.879	2.242	0.0332531	0.0245599	0.201714	0.469481	0.243099	0.0278922	0.536481	0.723404	0.629942	0.606061	0.233333	2
937	0	9547.21	148.182	265.758	2557.94	2096.42	3835.39	643.515	34.545	0.667	1.394	10.667	9.03	11.152	1.636	0.015521	0.0278361	0.267925	0.219585	0.401729	0.0674035	-0.151315	-0.582742	-0.367029	0.787879	0.4	2
673	0	17314.8	156.909	736	3565.58	8046.42	4603.21	206.727	63.303	0.667	3.697	15.788	27.879	14.394	0.879	0.00906211	0.0425069	0.205926	0.464712	0.265853	0.0119393	1.56818	0.723404	1.14579	0.969697	0.133333	2
135	0	11495.2	947.697	136.061	2953.94	3729.94	3204.73	522.788	46.758	3.212	0.727	12.939	15.485	12.424	1.97	0.0824432	0.0118363	0.256973	0.324479	0.278789	0.045479	1.91207	0.120567	1.01632	0.878788	0.666667	2
280	0	15367.3	319.273	468.545	7760.18	2459.94	3588.18	771.152	55.667	1.212	2.606	26.515	11.515	11.182	2.636	0.0207761	0.0304898	0.504981	0.160077	0.233495	0.0501814	-0.495214	-0.180851	-0.338032	0.757576	0	1
760	0	11752.1	113.333	785.333	6481.33	1438.42	2636.97	296.727	40.727	0.485	3.909	20.061	6.636	8.939	0.697	0.00964365	0.0668248	0.551503	0.122397	0.224382	0.0252488	0.536481	1.02482	0.780652	0.909091	0.166667	1
568	0	14664.3	1058	707.03	4104.79	3476.97	4209.33	1108.18	61.152	3.758	4.121	17.212	14.818	16.091	5.152	0.072148	0.0482144	0.279917	0.237104	0.287046	0.07557	0.88038	0.924349	0.902364	0.939394	0.266667	1
339	0	7519.76	82	316.424	3029.52	1796.55	1912.18	383.091	43.364	0.545	2.606	15.636	10.394	10.545	3.636	0.0109046	0.042079	0.402874	0.23891	0.254288	0.0509446	0.536481	0.321513	0.428997	0.848485	0.433333	1
580	0	41588.9	1786.67	1990.21	21908.4	8587.21	6825.27	491.182	176.47	7	11.182	80.682	40.848	34.152	2.606	0.0429602	0.0478544	0.526784	0.206478	0.164113	0.0118104	-1.87081	0.321513	-0.774647	0.787879	0	1
387	1	34080.1	13866.5	674.667	1967.58	7189.94	9042.48	1338.85	114.667	36	3.97	11.303	30.606	29.121	3.667	0.406881	0.0197965	0.0577339	0.210972	0.265331	0.0392854	0.88038	-0.683214	0.0985826	0.69697	0.433333	3
872	1	46841.2	13835.9	2234.82	3229.33	17675.4	7577.76	2288.03	165.682	36.545	10.121	14.515	67.758	29.273	7.47	0.295379	0.0477105	0.0689422	0.377347	0.161776	0.0488466	-0.495214	0.120567	-0.187323	0.272727	0	3
428	1	43144.8	13749.7	2470.48	5245.64	10932.8	9992.73	753.364	171.182	41.621	14.091	28.455	44.288	39.591	3.136	0.318688	0.0572604	0.121582	0.253399	0.231609	0.0174613	0.192583	-0.984633	-0.396025	0.606061	0.7	3
193	1	25730.5	10671.6	1649.58	2965.45	2488.48	6612.73	1342.67	85.939	28.424	9	15.818	10.394	19.212	3.091	0.414746	0.0641096	0.11525	0.0967133	0.256999	0.0521818	-2.21471	0.622931	-0.795887	0.878788	0.7	3
378	1	14333.8	5509.45	1050	1284	1271.52	4205.03	1013.76	58.515	18.485	5.697	7.061	7	16.667	3.606	0.384369	0.0732536	0.0895787	0.0887077	0.293366	0.0707252	1.22428	0.823876	1.02408	0.878788	0.933333	3
748	1	50494.7	17817.5	1687.1	3924.87	8594.6	10235.1	8235.57	177.967	46.333	8.933	20.733	40.15	37.917	23.9	0.352859	0.0334114	0.0777283	0.170208	0.202696	0.163098	-0.839112	-0.88416	-0.861636	0.545455	0.266667	3
611	1	25701.1	8184.42	1234	2738.97	2846.42	9749.58	947.697	93.03	22.636	5.848	13.364	13.273	34.121	3.788	0.318447	0.0480135	0.10657	0.110751	0.379345	0.0368738	-0.495214	0.622931	0.0638586	0.757576	0.533333	3
392	1	28332.5	11502.1	1069.64	2584.12	4765.58	7968.97	442.182	88.636	28.788	5.424	12.455	17.121	23.212	1.636	0.405966	0.0377529	0.0912068	0.168201	0.281266	0.0156069	-0.839112	0.0200945	-0.409509	0.606061	0.466667	3
261	1	36752.2	12054.5	773.455	4768.42	10406.8	7514.73	1234.3	143.97	33.788	4.818	23.182	43.818	32.576	5.788	0.327994	0.0210451	0.129745	0.283161	0.20447	0.0335845	-0.495214	-1.28605	-0.890632	0.181818	0.166667	3
920	1	60490.2	10363.4	3658.15	5628.03	19235.9	18804.5	2800.3	233.182	27.621	19.561	27.167	77.273	69.697	11.864	0.171323	0.0604751	0.0930403	0.318	0.310868	0.0462935	-0.839112	-1.38652	-1.11282	0.424242	0	2
495	1	15019.6	4862.42	621.879	1153.76	3202.85	4486.18	692.485	58.848	12.758	3.455	6.727	16.848	16.212	2.848	0.323739	0.0414046	0.0768169	0.213245	0.298689	0.0461055	0.536481	0.924349	0.730415	0.69697	0.733333	3
515	1	33480	4705.21	1286.36	2849.7	14813.9	8506.85	1318	146.303	15.394	6.091	14.303	64.667	40.03	5.818	0.140538	0.0384219	0.0851164	0.442469	0.254087	0.0393668	-1.18301	-3.89834	-2.54068	0.0606061	0	2
517	1	17838.9	5840.36	856.667	1558.73	2629.21	5810.79	1143.15	60.424	16.364	5.333	8.667	13	13.273	3.788	0.327395	0.0480224	0.0873779	0.147386	0.325737	0.0640819	0.88038	1.32624	1.10331	0.939394	0.866667	3
187	1	33108.2	12941.9	955	2323.4	8170.27	7633.53	1084.13	115.733	38.7	5.133	12.167	33.433	22.8	3.5	0.390896	0.0288448	0.070176	0.246775	0.230563	0.0327452	0.192583	-1.08511	-0.446261	0.69697	0.3	3
850	1	20264.8	6738.6	952.612	1812.17	3092.59	6456.68	1212.15	68.747	18.441	5.34	9.543	14.169	17.335	3.917	0.332527	0.0470082	0.0894243	0.152609	0.318616	0.0598156	-1.52691	-0.0803782	-0.803643	0.727273	0.566667	3
585	1	34447.8	7501.21	1018.94	2125.64	5664.85	14700.6	3436.55	106.348	19.561	4.561	11.485	22.439	38.455	9.848	0.217756	0.0295792	0.061706	0.164447	0.42675	0.099761	1.91207	1.12529	1.51868	0.666667	0.366667	3
505	1	16189.9	6417.21	704.788	1216	3690.24	3759.45	402.242	64.152	19.909	4.576	7.273	17.364	13.303	1.727	0.39637	0.0435325	0.0751084	0.227934	0.232209	0.0248452	-0.495214	-0.0803782	-0.287796	0.333333	0.6	3
287	1	59668.9	14092	4971.09	9905.91	18576.2	11400.9	722.758	215.045	40.091	22.652	45.576	62.333	40.97	3.424	0.23617	0.0833112	0.166014	0.311322	0.191069	0.0121128	-1.52691	-1.28605	-1.40648	0.242424	0.166667	2
259	1	60888.7	8668.09	1917.88	7901.21	23789.6	16794	1817.97	224.667	23	9.106	36.515	93.212	55.348	7.485	0.14236	0.0314981	0.129765	0.390706	0.275814	0.0298572	-0.495214	-0.88416	-0.689687	0.30303	0.2	2
347	1	37335.6	7840.57	3008.2	5516.37	15030.7	5310.53	629.233	184.717	20.617	18.467	32.233	79.367	29.95	4.083	0.210002	0.0805719	0.147751	0.402584	0.142238	0.0168534	-0.151315	-0.88416	-0.517738	0.30303	0.2	2
638	1	17788.5	5271.61	935.909	1550.15	2790.21	4641.12	2599.45	54.939	11.045	4.576	6.788	11.833	13.909	6.788	0.29635	0.0526133	0.0871437	0.156855	0.260906	0.146132	-0.495214	0.22104	-0.137087	0.515152	0.433333	3
603	1	26177.3	7674.55	587.818	1831.39	5796.73	9047.52	1239.33	97.394	23.818	3.545	10.455	25.97	29.152	4.455	0.293175	0.0224552	0.0699611	0.221441	0.345624	0.0473438	0.192583	-1.08511	-0.446261	0.575758	0.533333	3
357	1	20671.1	5732.3	1654.73	3385.82	4824	4696.48	377.758	62.273	14.152	6.848	12.879	15.636	11.03	1.727	0.27731	0.0800503	0.163795	0.233369	0.227201	0.0182747	1.56818	1.8286	1.69839	0.909091	0.666667	2
320	1	25530.6	10556.2	1044.45	1794.03	3853.39	6048.64	2233.85	124.045	38.985	6.955	11.439	22.424	32.485	11.758	0.413473	0.0409099	0.0702699	0.150933	0.236917	0.087497	0.536481	0.823876	0.680179	0.757576	0.733333	3
542	1	23556.3	11255.1	854.97	1543.61	2835.73	6209.27	857.606	81.409	29.682	4.53	8.924	15.197	20.136	2.939	0.477797	0.0362947	0.0655284	0.120381	0.263593	0.0364066	0.192583	1.32624	0.759411	0.606061	0.6	3

## Sheet: Variables
Participants practiced on 10 task-sets with 10 tasks in each.									Task example
The aggregated data comprise mean scores of the first three
tasks in each task-set.
List of variables
Abbreviation	Explanation
id	participant id
cond	condition: 0=AR (with solution template), 1=CMR (without solution template)
tot_ms	Mean total dwell time for all analyzed practice tasks
Ill_ms	Mean dwell time on the Illustration, in mili-seconds
desc_ms	Mean dwell time on the description, in mili-seconds
form_ms	Mean dwell time on the formula, in mili-seconds
ex_ms	Mean dwell time on the example, in mili-seconds
quest_ms	Mean dwell time on the question, in mili-seconds
out_ms	Mean dwell time outside the areas of interest, in mili-seconds
tot_fix	Mean total number of fixations
ill_fix	Mean number of fixations on the illustration
desc_fix	Mean number of fixations on the description								Areas of interest
form_fix	Mean number of fixations on the formula								1. illustraition		4. example
ex_fix	Mean number of fixations on the exmple								2. description		5. question
quest_fix	Mean number of fixations on the question								3. formula
out_fix	Mean number of fixations outside areas of interest
Ill_ms_perc	Proportional dwell time on the Illustration								Note: dotted rectangles represent the areas of interest and are not visible for the participants.
desc_ms_perc	Proportional dwell time on the description
form_ms_perc	Proportional dwell time on the formula
ex_ms_perc	Proportional dwell time on the example
quest_ms_perc	Proportional dwell time on the question
out_ms_perc	Proportional dwell time outside the areas of interest
Zravens	Z-transformed Raven's Progressive Matrices score
Zospan	Z-transformed operation span score
CPI	Cognitive proficiency index (mean score of Zravens and Zospan)
P_score	Practice score in percent
T_score	Test score in percent
Cluster	Clusters based on proportional dwell time within areas of interest
